# Supplementary material for: Multi-Site Musculoskeletal Symptoms in the Electronics Manufacturing Industry in China: A Cross-Sectional Study
Source: Int J Environ Res Public Health. 2022 Oct 15;19(20):13315. doi: 10.3390/ijerph192013315 (PMC9602541; doi:10.3390/ijerph192013315)
Supplement: Supplementary file 1 [file ijerph-19-13315-s001.zip]

Archive with 1 entries (1 files):
- ijerph-1932994-supplementary.pdf
